# Supplementary material for: DNA barcoding of reef brittle stars (Ophiuroidea, Echinodermata) from the southwestern Indian Ocean evolutionary hot spot of biodiversity
Source: Ecol Evol. 2017 Nov 19;7(24):11197–203. doi: 10.1002/ece3.3554 (PMC5743570; doi:10.1002/ece3.3554)
Supplement: Supplementary file 4 [file ECE3-7-11197-s004.xlsx]

## Sheet: Feuil1
Table S1. List of specimens analysed in this study and corresponding GenBank accession numbers for COI sequences
	Genus	Species	Locality	Specimen ID	GB accession N
	Ophiarachna	delicata	Nosy Be	NBE777	MF989320
	Ophiarachna	delicata	Nosy Be	NBE776	MF989321
	Ophiarachna	delicata	Nosy Be	NBE1967	MF989322
	Ophiarachna	delicata	Nosy Be	NBE891	MF989323
	Ophiarachna	delicata	Nosy Be	NBE_905-1	MF989324
	Ophiarachna	delicata	Nosy Be	NBE_905-2	MF989325
	Ophiarachna	delicata	Nosy Be	NBE7235-2	MF989326
	Ophiarachna	delicata	Nosy Be	NBE7235-1	MF989327
	Ophiarachna	delicata	Nosy Be	NBE7235	MF989328
	Ophiarachna	delicata	Nosy Be	NBE1443	MF989329
	Ophiarachna	delicata	-	F109869	KU895166
	Ophiarachna	delicata	Nosy Be	NBE1743	MF989330
	Ophiarachna	cf_affinis	Nosy Be	NBE763	MF989331
	Ophiarachna	cf_affinis	Nosy Be	NBE1741	MF989332
	Ophiarachna	cf_affinis	Nosy Be	NBE768	MF989333
	Ophiarachna	cf_affinis	Nosy Be	NBE7236	MF989334
	Ophiarachna	cf_affinis	Nosy Be	MGTUL_106	MF989335
	Ophiarachna	cf_affinis	Nosy Be	NBE7236-1	MF989336
	Ophiarachna	sp1	Oman	UF243	MF989337
	Ophiarachna	sp1	Oman	UF243-1	MF989338
	Ophiarachna	sp2	Toliara	MGTUL_108-1	MF989339
	Ophiarachnella	septemspinosa	Nosy Be	NBE876	MF989340
	Ophiarachnella	septemspinosa	Reunion	Bio003	MF989341
	Ophiarachnella	septemspinosa	Reunion	Bio049	MF989342
	Ophiarachnella	septemspinosa	Reunion	Bio031	MF989343
	Ophiarachnella	septemspinosa	Australia	-	KU895301
	Ophiarachnella	paucigranula	-	-	KU895300
	Ophiarachnella	stabilis	-	-	KU895302
	Ophiarachna	robillardi	-	-	KU895164
	Ophiarachna	incrassata	-	-	KU895165
	Ophioplocus	imbricatus	Toliara	TUL-0117	KC759957
	Ophioplocus	imbricatus	Toliara	MGTU-0117-1	KC759958
	Ophioplocus	imbricatus	Toliara	MGTU-0122-2	KC759959
	Ophioplocus	imbricatus	Toliara	MGTU-0117-3	KC759960
	Ophioplocus	imbricatus	Toliara	MGTU-0122	KC759961
	Ophioplocus	imbricatus	Toliara	MGTU-0122-1	KC759962
	Ophioplocus	imbricatus	Reunion	REU-3613	KC759952
	Ophioplocus	imbricatus	Reunion	REU-3690	KC759953
	Ophioplocus	imbricatus	Reunion	REU-3692	KC759954
	Ophioplocus	imbricatus	Reunion	REU-3694	KC759955
	Ophioplocus	imbricatus	Reunion	REU-3696	KC759956
	Ophioplocus	imbricatus	Reunion	REU-0261	KC759939
	Ophioplocus	imbricatus	Reunion	REU-3612	KC759940
	Ophioplocus	imbricatus	Reunion	REU-0179	KC759941
	Ophioplocus	imbricatus	Reunion	REU-0183	KC759942
	Ophioplocus	imbricatus	Reunion	REU-0133-1	KC759938
	Ophioplocus	imbricatus	Reunion	REU-3689	KC759943
	Ophioplocus	imbricatus	Reunion	REU-0439	KC759944
	Ophioplocus	imbricatus	Reunion	REU-3684	KC759945
	Ophioplocus	imbricatus	Reunion	REU-3695	KC759947
	Ophioplocus	imbricatus	Reunion	REU-3685	KC759946
	Ophioplocus	imbricatus	Reunion	REU-3688	KC759948
	Ophioplocus	imbricatus	Reunion	REU-3691	KC759949
	Ophioplocus	imbricatus	Reunion	REU-3693	KC759951
	Ophioplocus	imbricatus	Reunion	REU-3687	KC759950
	Ophioplocus	imbricatus	Reunion	REU-0055-1	KC759936
	Ophioplocus	imbricatus	Reunion	REU-3611	KC759937
	Ophioplocus	imbricatus	Reunion	REU-3642	KC759963
	Ophioplocus	januarii	-	-	KU895320
	Ophioplocus	esmarki	-	-	KU895319
	Ophioplocus	hancocki	-	-	KU895318
	Ophioplocus	giganteus	-	-	KU895317
	Ophioplocus	imbricatus	-	-	KU895316
	Ophioplocus	imbricatus	Ningaloo	NGL9415	KC759965
	Ophioceres	bispinosus	-	-	KU895315
	Ophioceres	marginata	-	-	KU895321
	Ophiarachnella	gorgonia	Mayotte	MAY-7054	KC759992
	Ophiarachnella	gorgonia	Mayotte	MAY-7063	KC759993
	Ophiarachnella	gorgonia	Mayotte	MAY-7045	KC759991
	Ophiarachnella	gorgonia	Nosy Be	NBE-1412	KC759995
	Ophiarachnella	gorgonia	Nosy Be	NBE-0627	KC759994
	Ophiarachnella	gorgonia	Tromelin	MEPA-9309	KC759990
	Ophiarachnella	gorgonia	Toliara	MGTU-0107	KC759996
	Ophiarachnella	gorgonia	Nosy Be	NBE-0717	KC759997
	Ophiarachnella	gorgonia	Nosy Be	NBE-0714	KC759998
	Ophiarachnella	gorgonia	Nosy Be	NBE-0727	KC759999
	Ophiarachnella	gorgonia	Toliara	MGTU-0123	KC760000
	Ophiarachnella	gorgonia	Toliara	MGTU-0132	KC760001
	Ophiarachnella	gorgonia	Toliara	MGTU-0123-1	KC760004
	Ophiarachnella	gorgonia	Toliara	MGTU-0107-2	KC760003
	Ophiarachnella	gorgonia	Toliara	MGTU-0107-1	KC760002
	Ophiarachnella	gorgonia	Toliara	MGTU-0123-2	KC760005
	Ophiarachnella	gorgonia	Nosy Be	NBE-0712	KC760006
	Ophiarachnella	gorgonia	Nosy Be	NBE-0708	KC760007
	Ophiarachnella	gorgonia	Toliara	MGTU-0107-3	KC760008
	Ophiarachnella	gorgonia	Reunion	REU-1291	KC760012
	Ophiarachnella	gorgonia	Reunion	REU-0822	KC760011
	Ophiarachnella	gorgonia	Reunion	REU-0354	KC760009
	Ophiarachnella	gorgonia	Reunion	REU-3723	KC760010
	Ophiarachnella	gorgonia	Reunion	REU-0641	KC760013
	Ophiarachnella	gorgonia	Australia	-	KU895304
	Ophiarachnella	gorgonia	Lizard island	LIZ3303	KC760016
	Ophiarachnella	gorgonia	Vanuatu	VAN4332	KC760015
	Ophiarachnella	gorgonia	-	NWC8664	KC760017
	Ophiarachnella	gorgonia	Papua New Guinea	PNG2091	KC760014
	Ophiarachnella	gorgonia	Australia	-	KU895303
	Ophiarachnella	gorgonia	Ningaloo	NGL9508	KC760018
	Ophiarachnella	gorgonia	Indonesia	IND4655	KC760019
	Ophiarachnella	ramsayi	-	-	KU895305
	Neoplax	ophiodes	Reunion	UF6535	KU594358
	Neoplax	ophiodes	Reunion	Bio052	MF989433
	Ophiopeza	fallax	Nosy Be	NBE-1351-3	KC760027
	Ophiopeza	fallax	Toliara	MGTU-0119	KC760028
	Ophiopeza	fallax	Nosy Be	NBE-1351-2	KC760021
	Ophiopeza	fallax	Toliara	MGTU-0119-3	KC760022
	Ophiopeza	fallax	Toliara	MGTU-0131	KC760023
	Ophiopeza	fallax	Toliara	MGTU-0119-5	KC760029
	Ophiopeza	fallax	Nosy Be	NBE-1433	KC760025
	Ophiopeza	fallax	Nosy Be	NBE-9999-1	KC760026
	Ophiopeza	fallax	Nosy Be	NBE-0967	KC760024
	Ophiopeza	fallax	Mayotte	MAY-7037	KC760020
	Ophiopeza	fallax	Toliara	MGTU-0119-2	KC760030
	Ophiopeza	fallax	Toliara	MGTU-0119-6	KC760031
	Ophiopeza	fallax	Nosy Be	MADA-3381	KC760032
	Ophiopeza	fallax	Toliara	MGTU-0119-4	KC760033
	Ophiopeza	fallax	Nosy Be	NBE-1351-4	KC760034
	Ophiopeza	fallax	Nosy Be	NBE-1351-1	KC760035
	Ophiopeza	fallax	Nosy Be	NBE-9999	KC760037
	Ophiopeza	fallax	Nosy Be	MADA-3382	KC760036
	Ophiopeza	fallax	Toliara	MGTU-0119-1	KC760038
	Ophiopeza	fallax	Reunion	REU-0644	KC760045
	Ophiopeza	fallax	Reunion	Bio063	MF989398
	Ophiopeza	fallax	Reunion	Bio048	MF989399
	Ophiopeza	fallax	Reunion	Bio013	MF989400
	Ophiopeza	fallax	Reunion	Bio019	MF989401
	Ophiopeza	fallax	Reunion	Bio026	MF989402
	Ophiopeza	fallax	Reunion	REU-0199-2	KC760044
	Ophiopeza	fallax	Reunion	REU-0199-1	KC760043
	Ophiopeza	fallax	Toliara	MGTU-0115	KC760041
	Ophiopeza	fallax	Toliara	MGTU-0115-1	KC760042
	Ophiopeza	fallax	Nosy Be	MADA-3388	KC760039
	Ophiopeza	fallax	Nosy Be	MADA-3349	KC760040
	Ophiopeza	cylindrica	-	-	KU895308
	Ophiolepis	cincta	Reunion	Bio054	MF989356
	Ophiolepis	cincta	Nosy Be	MADA-3346	KC759986
	Ophiolepis	cincta	Nosy Be	NBE-1435	KC759984
	Ophiolepis	cincta	Nosy Be	MADA-3342	KC759985
	Ophiolepis	cincta	Nosy Be	NBE-1744	KC759983
	Ophiolepis	cincta	Nosy Be	NBE-0773	KC759982
	Ophiolepis	cincta	Guam	GUAM4762	KC759987
	Ophiolepis	cincta	Reunion	REU-1290	KC759971
	Ophiolepis	cincta	Reunion	REU-0453	KC759970
	Ophiolepis	cincta	Nosy Be	NBE-1434	KC759968
	Ophiolepis	cincta	Nosy Be	NBE-1971	KC759969
	Ophiolepis	cincta	Mayotte	MAY-7067	KC759967
	Ophiolepis	cincta	Mayotte	MAY-7035	KC759966
	Ophiolepis	cincta	Nosy Be	NBE-7227	KC759972
	Ophiolepis	cincta	Reunion	REU-0248-1	KC759975
	Ophiolepis	cincta	Reunion	REU-0180	KC759974
	Ophiolepis	cincta	Reunion	REU-3709	KC759979
	Ophiolepis	cincta	Reunion	REU-3650	KC759977
	Ophiolepis	cincta	Reunion	REU-3610	KC759976
	Ophiolepis	cincta	Reunion	REU-3651	KC759978
	Ophiolepis	cincta	Reunion	REU-3649	KC759980
	Ophiolepis	cincta	Reunion	REU-0176	KC759973
	Ophiolepis	cincta	Reunion	REU-3648	KC759981
	Ophiolepis	cincta	Moorea	MOO8048	KC759989
	Ophiolepis	cincta	-	NWC8649	KC759988
	Ophiolepis	superba	Nosy Be	NBE937	MF989357
	Ophiolepis	superba	Nosy Be	NBE333	MF989358
	Ophiolepis	superba	Toliara	MGTUL-116	MF989359
	Ophiolepis	superba	Nosy Be	MADA3365	MF989360
	Ophiolepis	superba	Reunion	REU6633-1	MF989361
	Ophiolepis	superba	Reunion	REU6633	MF989362
	Ophiolepis	superba	Reunion	UF6544	KU594359
	Ophiolepis	superba	Reunion	REU840	MF989363
	Ophiolepis	superba	Nosy Be	NBE1415	MF989364
	Ophiolepis	superba	Nosy Be	NBE1385	MF989365
	Ophiolepis	superba	Tanzania	Tan7991	MF989366
	Ophiolepis	superba	Tanzania	Tan8915	MF989367
	Ophiolepis	sp	-	-	KC626210
	Ophiolepis	sp	-	-	KC626209
	Ophiolepis	impressa	-	-	KC626205
	Ophiolepis	impressa	-	-	KC626204
	Ophionereis	porrecta	Reunion	REU-0283	KC760065
	Ophionereis	porrecta	Reunion	REU-0026-1	KC760062
	Ophionereis	porrecta	Reunion	Bio017	MF989392
	Ophionereis	porrecta	Reunion	REU-0258	KC760063
	Ophionereis	porrecta	Reunion	REU-0269	KC760061
	Ophionereis	porrecta	Reunion	Bio061	MF989393
	Ophionereis	porrecta	Toliara	MGTU-0111-2	KC760058
	Ophionereis	porrecta	Toliara	MGTU-0135	KC760059
	Ophionereis	porrecta	Toliara	MGTU-0111-1	KC760057
	Ophionereis	porrecta	Toliara	MGTU-0111	KC760056
	Ophionereis	porrecta	Glorieuses	MEPA-9349	KC760055
	Ophionereis	porrecta	Nosy Be	NBE-0733	KC760050
	Ophionereis	porrecta	Nosy Be	NBE-7442	KC760052
	Ophionereis	porrecta	Nosy Be	MADA-3373	KC760051
	Ophionereis	porrecta	Glorieuses	MEPA-9299	KC760048
	Ophionereis	porrecta	Mayotte	MAY-7101-1	KC760049
	Ophionereis	porrecta	Nosy Be	NBE1414	MF989394
	Ophionereis	porrecta	Juan de Nova	MEPA-9229	KC760053
	Ophionereis	porrecta	Mayotte	MAY-7102	KC760054
	Ophionereis	porrecta	Nosy Be	MADA-3372	KC760060
	Ophionereis	porrecta	Reunion	REU-0846	KC760066
	Ophionereis	porrecta	Nosy Be	NBE-7150-2	KC760064
	Ophionereis	porrecta	Nosy Be	NBE-0780	KC760067
	Ophionereis	porrecta	Glorieuses	MEPA-9289	KC760047
	Ophionereis	porrecta	Glorieuses	MEPA-9280	KC760046
	Ophionereis	porrecta	Mayotte	MAY-7101	KC760069
	Ophionereis	porrecta	Ningaloo	WAU15310	KC760075
	Ophionereis	porrecta	Nosy Be	NBE-7150-1	KC760070
	Ophionereis	porrecta	Nosy Be	NBE-0969	KC760068
	Ophionereis	porrecta	Reunion	Bio060	MF989395
	Ophionereis	porrecta	Reunion	REU-0848	KC760071
	Ophionereis	porrecta	Lizard island	LIZ8380	KC760077
	Ophionereis	porrecta	Hawaii	HAW6089	KC760076
	Ophionereis	porrecta	Reunion	REU-0257	KC760073
	Ophionereis	porrecta	Reunion	REU-0054-1	KC760072
	Ophionereis	porrecta	Reunion	REU-0269-1	KC760074
	Ophionereis	porrecta	Lizard island	LIZ3339	KC760078
	Ophionereis	porrecta	Ningaloo	WAU8952	KC760080
	Ophionereis	sp	-	-	KC626224
	Ophionereis	sp	-	-	KC626225
	Ophionereis	reticulata	-	-	KC626217
	Ophionereis	reticulata	-	-	KC626216
	Ophionereis	annulata	-	-	KC626213
	Ophionereis	olivacea	-	-	KC626214
	Ophionereis	olivacea	-	-	KC626215
	Ophionereis	schayeri	-	-	JN593413
	Ophionereis	schayeri	-	-	KF176007
	Ophionereis	fasciata	-	-	KF176002
	Ophionereis	fasciata	-	-	KF175995
	Ophionereis	porrecta	Heron island	HER15494	KC760081
	Ophionereis	porrecta	Lizard island	LIZ3308	KC760079
	Ophionereis	hexactis	Nosy Be	MADA3377	MF989396
	Ophionereis	hexactis	Nosy Be	MADA3376	MF989397
	Ophionereis	terba	-	-	JN593980
	Ophionereis	novaezelandiae	-	-	KF176005
	Ophionereis	novaezelandiae	-	-	KF176003
	Ophiolepis	variegata	-	-	KC626212
	Ophiolepis	variegata	-	-	KC626211
	Ophiolepis	elegans	-	-	KC626202
	Ophiopeza	spinosa	-	-	KU895309
	Ophiochaeta	sp	Nosy Be	MADA3380	MF989403
	Ophiochaeta	sp	Toliara	MGTUL109	MF989404
	Ophiochaeta	hirsuta	-	-	KU895307
	Ophiochaeta	hirsuta	-	-	KU895306
	Ophiocoma	schoenleini	Nosy Be	NBE_3346	MF989246
	Ophiocoma	schoenleini	Nosy Be	NBE_903-1	MF989247
	Ophiocoma	schoenleini	Nosy Be	NBE_3369	MF989248
	Ophiocoma	schoenleini	Nosy Be	NBE_713	MF989249
	Ophiocoma	schoenleini	Nosy Be	NBE_903-2	MF989250
	Ophiocoma	schoenleini	Mayotte	MAY_86	MF989251
	Ophiocoma	schoenleini	Nosy Be	NBE_888	MF989252
	Ophiocoma	schoenleini	Nosy Be	NBE_87	MF989253
	Ophiocoma	schoenleini	Nosy Be	NBE3367	MF989254
	Ophiocoma	schoenleini	Nosy Be	NBE3366	MF989255
	Ophiocoma	scolopendrina	Reunion	REU-3645	KC759921
	Ophiocoma	scolopendrina	Nosy Be	NBE-0743	KC759920
	Ophiocoma	scolopendrina	Nosy Be	NBE-1580	KC759919
	Ophiocoma	scolopendrina	Nosy Be	MADA-3364	KC759918
	Ophiocoma	scolopendrina	Nosy Be	NBE-0715	KC759917
	Ophiocoma	scolopendrina	Nosy Be	NBE-0703	KC759916
	Ophiocoma	scolopendrina	Nosy Be	NBE-0703	KC759915
	Ophiocoma	scolopendrina	Nosy Be	MADA-3362	KC759914
	Ophiocoma	scolopendrina	Reunion	REU-3652	KC759913
	Ophiocoma	scolopendrina	Nosy Be	MAY-7040	KC759912
	Ophiocoma	scolopendrina	Glorieuses	MEPA-9324	KC759911
	Ophiocoma	scolopendrina	Reunion	REU-3656	KC759926
	Ophiocoma	scolopendrina	Reunion	REU-3654	KC759925
	Ophiocoma	scolopendrina	Reunion	REU-3657	KC759924
	Ophiocoma	scolopendrina	Reunion	REU-3653	KC759923
	Ophiocoma	scolopendrina	Nosy Be	NBE-0724	KC759922
	Ophiocoma	scolopendrina	Glorieuses	MEPA-9318	KC759910
	Ophiocoma	scolopendrina	Reunion	REU-3655	KC759928
	Ophiocoma	scolopendrina	Nosy Be	MADA-3363	KC759929
	Ophiocoma	scolopendrina	Toliara	MGTU-0125	KC759909
	Ophiocoma	scolopendrina	Nosy Be	NBE-0679	KC759908
	Ophiocoma	scolopendrina	Reunion	REU-0088-1	KC759907
	Ophiocoma	scolopendrina	Nosy Be	NBE-0701	KC759905
	Ophiocoma	scolopendrina	Nosy Be	NBE-0742	KC759906
	Ophiocoma	scolopendrina	Europa	MEPA-9177	KC759904
	Ophiocoma	scolopendrina	Nosy Be	NBE-1579	KC759931
	Ophiocoma	scolopendrina	Nosy Be	NBE-0715-1	KC759930
	Ophiocoma	scolopendrina	Europa	MEPA-9160	KC759903
	Ophiocoma	scolopendrina	Toliara	MGTU-0126	KC759934
	Ophiocoma	scolopendrina	Toliara	MGTU-0133	KC759933
	Ophiocoma	scolopendrina	Toliara	MGTU-0120	KC759932
	Ophiocoma	cynthiae	Reunion	REU-3619	KC759853
	Ophiocoma	cynthiae	Reunion	REU-3624	KC759852
	Ophiocoma	cynthiae	Mayotte	MAY-7053-1	KC759850
	Ophiocoma	cynthiae	Nosy Be	NBE-0679	KC759851
	Ophiocoma	cynthiae	Reunion	REU-3617	KC759849
	Ophiocoma	cynthiae	Reunion	REU-3662	KC759848
	Ophiocoma	cynthiae	Reunion	REU-3606	KC759847
	Ophiocoma	cynthiae	Reunion	REU-3621	KC759843
	Ophiocoma	cynthiae	Reunion	REU-3623	KC759842
	Ophiocoma	cynthiae	Reunion	REU-3618	KC759841
	Ophiocoma	cynthiae	Reunion	REU-3643	KC759846
	Ophiocoma	cynthiae	Mayotte	MAY-7047	KC759840
	Ophiocoma	cynthiae	Nosy Be	NBE-3386	KC759845
	Ophiocoma	cynthiae	Toliara	MGTU-0118-2	KC759844
	Ophiocoma	cynthiae	Toliara	MGTU-0118-3	KC759854
	Ophiocoma	cynthiae	Reunion	REU-3644	KC759855
	Ophiocoma	cynthiae	Reunion	REU-0178	KC759856
	Ophiocoma	cynthiae	Toliara	MGTU-0118-1	KC759839
	Ophiocoma	cynthiae	Glorieuses	MEPA-9329	KC759838
	Ophiocoma	cynthiae	Reunion	Bio022	MF989256
	Ophiocoma	cynthiae	Reunion	REU-3663	KC759857
	Ophiocoma	cynthiae	Reunion	REU-9004	KC759858
	Ophiocoma	cynthiae	Reunion	REU-3616	KC759836
	Ophiocoma	cynthiae	Reunion	REU-9003	KC759837
	Ophiocoma	cynthiae	Glorieuses	MEPA-9317	KC759835
	Ophiocoma	cynthiae	Reunion	REU-3620	KC759859
	Ophiocoma	cynthiae	Reunion	REU-3665	KC759860
	Ophiocoma	cynthiae	Toliara	MGTU-0136-1	KC759862
	Ophiocoma	cynthiae	Toliara	MGTU-0136	KC759861
	Ophiocoma	cynthiae	Mayotte	MAY-7053-2	KC759863
	Ophiocoma	cynthiae	Reunion	REU-3622	KC759866
	Ophiocoma	cynthiae	Mayotte	MAY-7069	KC759865
	Ophiocoma	cynthiae	Reunion	REU-0162-1	KC759867
	Ophiocoma	cynthiae	Reunion	REU-3661	KC759868
	Ophiocoma	cynthiae	Reunion	REU-9005	KC759869
	Ophiocoma	cynthiae	Europa	MEPA-9178	KC759834
	Ophiocoma	erinaceus	Reunion	REU-0075-2	KC759888
	Ophiocoma	erinaceus	Glorieuses	GLO9370	KC759887
	Ophiocoma	erinaceus	Reunion	REU-3724	KC759879
	Ophiocoma	erinaceus	Toliara	MGTU-0134	KC759880
	Ophiocoma	erinaceus	Oman	OMA4178	KC759878
	Ophiocoma	erinaceus	Toliara	MGTU-0136-2	KC759876
	Ophiocoma	erinaceus	Reunion	Bio042	MF989257
	Ophiocoma	erinaceus	Glorieuses	GLO9354	KC759875
	Ophiocoma	erinaceus	Reunion	Bio058	MF989258
	Ophiocoma	erinaceus	Toliara	MGTU-0139	KC759877
	Ophiocoma	erinaceus	Reunion	Bio029	MF989259
	Ophiocoma	erinaceus	Toliara	MGTU-0139-1	KC759881
	Ophiocoma	erinaceus	Glorieuses	GLO9362	KC759882
	Ophiocoma	erinaceus	Juan de Nova	JDN9256	KC759883
	Ophiocoma	erinaceus	Nosy Be	NBE-0176	KC759874
	Ophiocoma	erinaceus	Europa	EUR9169	KC759873
	Ophiocoma	erinaceus	Europa	EUR9197	KC759884
	Ophiocoma	erinaceus	Oman	OMA4175	KC759885
	Ophiocoma	erinaceus	Glorieuses	GLO9371	KC759886
	Ophiocoma	erinaceus	Mayotte	MAY-7060	KC759889
	Ophiocoma	erinaceus	Reunion	REU655	KU594361
	Ophiocoma	erinaceus	Glorieuses	GLO9279	KC759890
	Ophiocoma	erinaceus	Reunion	Bio041	MF989260
	Ophiocoma	erinaceus	Reunion	Bio044	MF989261
	Ophiocoma	erinaceus	Reunion	Bio005	MF989262
	Ophiocoma	erinaceus	Mayotte	MAY-7053-2	KC759891
	Ophiocoma	erinaceus	Glorieuses	GLO9283	KC759892
	Ophiocoma	erinaceus	Reunion	Bio045	MF989263
	Ophiocoma	erinaceus	Juan de Nova	JDN9270	KC759893
	Ophiocoma	erinaceus	Tromelin	MEPA-1894	KC759894
	Ophiocoma	erinaceus	Reunion	REU-0075-1	KC759895
	Ophiocoma	erinaceus	Reunion	Bio014	MF989264
	Ophiocoma	erinaceus	Reunion	Bio010	MF989265
	Ophiocoma	erinaceus	Mayotte	MAY-7060-1	KC759896
	Ophiocoma	erinaceus	Juan de Nova	JDN9232	KC759897
	Ophiocoma	erinaceus	Mayotte	MAY7060s	MF989266
	Ophiocoma	erinaceus	Australia	-	KU895191
	Ophiocoma	wendtii	-	-	KC626193
	Ophiocoma	wendtii	-	-	KC626190
	Ophiocoma	wendtii	-	-	KJ676481
	Ophiocoma	wendtii	-	-	KC626191
	Ophiomastix	elegans	-	-	KU895206
	Ophiomastix	marshallensis	-	-	KU895205
	Ophiocoma	endeani	-	-	JN593398
	Ophiocoma	endeani	-	-	KF175981
	Ophiocoma	endeani	-	-	KF175980
	Ophiomastix	stenozonula	-	-	KU895204
	Ophiomastix	venosa	-	-	KU895202
	Ophiomastix	venosa	Nosy Be	NBE1440	MF989384
	Ophiomastix	venosa	Nosy Be	NBE682	MF989385
	Ophiomastix	venosa	Toliara	MGTUL128-1	MF989386
	Ophiomastix	asperula	-	-	KU895203
	Ophiomastix	annulosa	-	-	KU895199
	Ophiomastix	janualis	-	-	KU895201
	Ophiomastix	caryophyllata	-	-	KU895200
	Ophiomastix	sp1	Nosy Be	MADA3375	MF989387
	Ophiomastix	sp1	Nosy Be	MADA3374	MF989388
	Ophiomastix	variabilis	Nosy Be	NBE1748	MF989389
	Ophiomastix	variabilis	Nosy Be	MADA3379	MF989390
	Ophiomastix	variabilis	Nosy Be	MADA3387	MF989391
	Ophiomastix	palaoensis	-	-	KU895198
	Ophiomastix	variabilis	-	-	KU895197
	Ophiocoma	brevipes	Heron island	HER16111	KC759778
	Ophiocoma	brevipes	Australia	-	KU895181
	Ophiocoma	brevipes	Guam	GUA4739	KC759776
	Ophiocoma	brevipes	Hawaii	HAW2114	KC759777
	Ophiocoma	brevipes	Reunion	REU-0646	KC759761
	Ophiocoma	brevipes	Reunion	REU-3646	KC759756
	Ophiocoma	brevipes	Toliara	MGTU-0127	KC759757
	Ophiocoma	brevipes	Nosy Be	NBE-0692	KC759753
	Ophiocoma	brevipes	Toliara	MGTU-0124	KC759754
	Ophiocoma	brevipes	Mayotte	MAY-7056	KC759752
	Ophiocoma	brevipes	Toliara	MGTU-0110-2	KC759755
	Ophiocoma	brevipes	Reunion	REU-3704	KC759760
	Ophiocoma	brevipes	Nosy Be	NBE-0681	KC759759
	Ophiocoma	brevipes	Mayotte	MAY-7103	KC759758
	Ophiocoma	brevipes	Reunion	REU-0841	KC759750
	Ophiocoma	brevipes	Reunion	REU-0847	KC759751
	Ophiocoma	brevipes	Reunion	REU-0032-1	KC759749
	Ophiocoma	brevipes	Mayotte	MAY-7044-1	KC759747
	Ophiocoma	brevipes	Tromelin	MEPA-9391	KC759748
	Ophiocoma	brevipes	Toliara	MGTU-0110-1	KC759763
	Ophiocoma	brevipes	Toliara	MGTU-0110	KC759762
	Ophiocoma	brevipes	Reunion	REU-0202-1	KC759743
	Ophiocoma	brevipes	Reunion	REU-3702	KC759744
	Ophiocoma	brevipes	Nosy Be	NBE-0704	KC759742
	Ophiocoma	brevipes	Mayotte	MAY-7044	KC759741
	Ophiocoma	brevipes	Toliara	MGTU-0110-5	KC759745
	Ophiocoma	brevipes	Toliara	MGTU-0110-4	KC759746
	Ophiocoma	brevipes	Reunion	REU-3640	KC759764
	Ophiocoma	brevipes	Reunion	REU-0282-1	KC759766
	Ophiocoma	brevipes	Reunion	REU-0282	KC759765
	Ophiocoma	brevipes	Reunion	REU-3641	KC759767
	Ophiocoma	brevipes	Toliara	MGTU-0110-3	KC759768
	Ophiocoma	brevipes	Reunion	REU-3705	KC759770
	Ophiocoma	brevipes	Nosy Be	NBE-0735-1	KC759769
	Ophiocoma	brevipes	Reunion	REU-3701	KC759771
	Ophiocoma	brevipes	Reunion	REU-3703	KC759772
	Ophiocoma	brevipes	Reunion	REU-3706	KC759740
	Ophiocoma	brevipes	Glorieuses	MEPA-9323	KC759739
	Ophiocoma	brevipes	Nosy Be	NBE-0735-2	KC759773
	Ophiocoma	brevipes	Reunion	REU-3639	KC759774
	Ophiocoma	brevipes	Nosy Be	NBE-1749	KC759738
	Ophiocoma	brevipes	Glorieuses	MEPA-9320	KC759737
	Ophiocoma	brevipes	Nosy Be	NBE-0692-1	KC759775
	Ophiocoma	dentata	Reunion	UF6460	KU594360
	Ophiocoma	dentata	Reunion	REU3698	MF989267
	Ophiocoma	dentata	Reunion	REU3658	KF662921
	Ophiocoma	dentata	Reunion	REU811	MF989268
	Ophiocoma	dentata	Reunion	Bio005	MF989269
	Ophiocoma	dentata	Reunion	REU3720	MF989270
	Ophiocoma	dentata	Reunion	REU2067	MF989271
	Ophiocoma	dentata	Reunion	REU6458	MF989272
	Ophiocoma	dentata	Tromelin	TRO9392	MF989273
	Ophiocoma	dentata	Reunion	REU3697	KF662922
	Ophiocoma	dentata	Reunion	REU6438	MF989274
	Ophiocoma	dentata	Reunion	REU2071	MF989275
	Ophiocoma	dentata	Reunion	REU260	MF989276
	Ophiocoma	dentata	Reunion	REU3658	MF989277
	Ophiocoma	dentata	Reunion	REU287-1	KF662920
	Ophiocoma	dentata	Reunion	REU6445	MF989278
	Ophiocoma	dentata	Reunion	REU267	MF989279
	Ophiocoma	dentata	Reunion	Bio027	MF989280
	Ophiocoma	dentata	Australia	-	KU895183
	Ophiocoma	krohi	Reunion	Bio012	MF989281
	Ophiocoma	krohi	Reunion	Bio015	MF989282
	Ophiocoma	krohi	Reunion	Bio024	MF989283
	Ophiocoma	krohi	Reunion	Bio040	MF989284
	Ophiocoma	krohi	Reunion	REU-0355	KC759801
	Ophiocoma	krohi	Reunion	REU-3710	KC759800
	Ophiocoma	krohi	Reunion	REU-3679	KC759799
	Ophiocoma	krohi	Reunion	REU-3676	KC759798
	Ophiocoma	krohi	Reunion	REU-3675	KC759797
	Ophiocoma	krohi	Reunion	REU-3674	KC759796
	Ophiocoma	krohi	Reunion	REU-3664	KC759795
	Ophiocoma	krohi	Reunion	REU-3660	KC759794
	Ophiocoma	krohi	Reunion	REU-3637	KC759793
	Ophiocoma	krohi	Reunion	REU-3609	KC759792
	Ophiocoma	krohi	Reunion	Bio035	MF989285
	Ophiocoma	krohi	Reunion	Bio036	MF989286
	Ophiocoma	krohi	Reunion	Bio037	MF989287
	Ophiocoma	krohi	Reunion	REU-3671	KC759808
	Ophiocoma	krohi	Reunion	REU-3647	KC759807
	Ophiocoma	krohi	Reunion	REU-3633	KC759806
	Ophiocoma	krohi	Reunion	REU-3630	KC759805
	Ophiocoma	krohi	Reunion	REU-3625	KC759804
	Ophiocoma	krohi	Reunion	REU-3668	KC759803
	Ophiocoma	krohi	Reunion	REU-0285	KC759802
	Ophiocoma	krohi	Reunion	Bio023	MF989288
	Ophiocoma	krohi	Reunion	REU-3711	KC759810
	Ophiocoma	krohi	Tromelin	MEPA-9398	KC759812
	Ophiocoma	krohi	Reunion	REU-3666	KC759809
	Ophiocoma	krohi	Reunion	REU-3721	KC759811
	Ophiocoma	krohi	Reunion	REU-3719	KC759791
	Ophiocoma	krohi	Reunion	REU-3717	KC759790
	Ophiocoma	krohi	Reunion	REU-3715	KC759789
	Ophiocoma	krohi	Reunion	REU-3714	KC759788
	Ophiocoma	krohi	Reunion	REU-3713	KC759787
	Ophiocoma	krohi	Reunion	REU-3712	KC759786
	Ophiocoma	krohi	Reunion	REU-3708	KC759785
	Ophiocoma	krohi	Reunion	REU-3680	KC759784
	Ophiocoma	krohi	Reunion	REU-3670	KC759783
	Ophiocoma	krohi	Reunion	REU-3636	KC759782
	Ophiocoma	krohi	Reunion	REU-3635	KC759781
	Ophiocoma	krohi	Reunion	REU-3608	KC759780
	Ophiocoma	krohi	Reunion	REU-0033-1	KC759779
	Ophiocoma	krohi	Reunion	Bio021	MF989289
	Ophiocoma	krohi	Reunion	REU-3632	KC759813
	Ophiocoma	krohi	Reunion	REU-3677	KC759816
	Ophiocoma	krohi	Reunion	REU-3667	KC759815
	Ophiocoma	krohi	Reunion	REU-3678	KC759814
	Ophiocoma	krohi	Reunion	Bio039	MF989290
	Ophiocoma	krohi	Reunion	REU-3673	KC759818
	Ophiocoma	krohi	Reunion	REU-3607	KC759817
	Ophiocoma	krohi	Reunion	REU-3669	KC759820
	Ophiocoma	krohi	Reunion	REU-3634	KC759819
	Ophiocoma	krohi	Reunion	REU-3638	KC759821
	Ophiocoma	krohi	Reunion	REU-3716	KC759823
	Ophiocoma	krohi	Reunion	REU-3629	KC759822
	Ophiocoma	krohi	Reunion	REU-3718	KC759825
	Ophiocoma	krohi	Reunion	REU-3631	KC759824
	Ophiocoma	krohi	Reunion	Bio020	MF989291
	Ophiocoma	krohi	Reunion	REU-3672	KC759826
	Ophiocoma	krohi	Reunion	Bio038	MF989292
	Ophiocoma	krohi	Reunion	REU-3707	KC759828
	Ophiocoma	krohi	Reunion	REU-3628	KC759827
	Ophiocoma	krohi	Reunion	REU-3627	KC759829
	Ophiocoma	krohi	Reunion	REU-3626	KC759830
	Ophiocomella	sexradia	Reunion	UF6491	KU594363
	Ophiocomella	sexradia	Australia	-	KU895196
	Ophiocoma	pica	Reunion	UF6627	KU594362
	Ophiocoma	pica	Reunion	Bio051	MF989293
	Ophiocoma	pica	Glorieuses	GLO9361	MF989294
	Ophiocoma	pica	Reunion	REU6621	MF989295
	Ophiocoma	pica	Reunion	REU6650-1	MF989296
	Ophiocoma	pica	Mayotte	MAY7066	MF989297
	Ophiocoma	pica	Nosy Be	MADA3371	MF989298
	Ophiocoma	pica	Reunion	REU161-1	MF989299
	Ophiocoma	pica	Glorieuses	GLO9355	MF989300
	Ophiocoma	pica	Europa	EUR9212	MF989301
	Ophiocoma	pica	Reunion	REU6650-2	MF989302
	Ophiocoma	pica	Reunion	REU6650	MF989303
	Ophiocoma	pica	Reunion	REU76-1	MF989304
	Ophiocoma	pica	Mayotte	MAY7059	MF989305
	Ophiocoma	pica	Mayotte	MAY7059-1	MF989306
	Ophiocoma	pica	Australia	-	KU895184
	Ophiocoma	doederleini	Reunion	REU627	KF662924
	Ophiocoma	doederleini	Glorieuses	GLO9350	MF989308
	Ophiocoma	doederleini	Reunion	REU628	MF989309
	Ophiocoma	doederleini	Reunion	Bio028	MF989310
	Ophiocoma	doederleini	Reunion	UF6634	KF662925
	Ophiocoma	doederleini	Reunion	REU640	MF989312
	Ophiocoma	doederleini	Reunion	REU639	MF989313
	Ophiocoma	doederleini	Moorea	Moo1292	KF662923
	Ophiopeza	spinosa	-	-	KU895310
	Ophiomyxa	australis	-	-	EU869973
	Ophiomyxa	australis	-	-	KF663506
	Ophiomyxa	sp	-	-	EU869983
	Ophiomyxa	vivipara	-	-	KF663501
	Ophiomyxa	serpentaria	-	-	KF663499
	Ophiomyxa	serpentaria	-	-	KF663497
	Ophiomyxa	vivipara	-	-	KF663278
	Ophiomyxa	anisacantha	-	-	AB758822
	Ophiomyxa	brevirima	-	-	KF663500
	Ophiocoma	echinata	-	-	KC626186
	Ophiocoma	pusilla	Reunion	UF6593	KU594364
	Ophiocoma	pusilla	Reunion	REU355-1	MF989314
	Ophiocoma	pusilla	Reunion	Bio050	MF989315
	Ophiocoma	pusilla	Reunion	Bio030	MF989316
	Ophiocoma	pusilla	Reunion	Bio033	MF989317
	Ophiocoma	pusilla	Reunion	Bio034	MF989318
	Ophiocoma	pusilla	Toliara	MGTUL138	MF989319
	Ophiocoma	pusilla	Australia	-	KU895185
	Astroboa	nuda	Reunion	UF6431	KU594357
	Astroboa	nuda	-	-	AB758773
	Astroboa	nigrofurcata	-	-	AB758772
	Astroboa	globifera	-	-	AB758771
	Astroboa	nuda	-	-	KU895097
	Astroboa	sp	-	-	AB758775
	Astroboa	arctos	-	-	AB758770
	Astroboa	sp	-	-	AB758774
	Amphipholis	squamata	Reunion	REU277	MF989434
	Amphipholis	squamata	Reunion	UF6449	KU594365
	Amphipholis	squamata	Nosy Be	NBE718	MF989435
	Amphipholis	squamata	Nosy Be	NBE3393	MF989436
	Amphipholis	squamata	Nosy Be	NBE3392	MF989437
	Amphipholis	cf squamata	-	-	KC626141
	Amphipholis	cf squamata	-	-	KC626138
	Amphipholis	cf squamata	-	-	KC626140
	Amphipholis	squamata	-	-	KP255315
	Amphipholis	squamata	-	-	KP254330
	Amphiura	filiformis	-	-	KX458825
	Amphiodia	occidentalis	-	-	KU495744
	Amphiodia	cf. occidentalis	-	-	HM542062
	Amphiodia	cf. urtica	-	-	HM542069
	Amphiura	chiajei	-	-	KX458806
	Amphipholis	squamata	-	-	KX458802
	Amphipholis	sp	-	-	KU495883
	Amphipholis	sp	-	-	HM542071
	Amphipholis	squamata	-	-	HM542079
	Amphipholis	sp	-	-	KU495778
	Amphiura	magellanica	-	-	EU869884
	Ophiactis	sp	Nosy Be	GC0009	MF989368
	Ophiactis	sp	Nosy Be	GC0007	MF989369
	Ophiactis	sp	Nosy Be	GC0008	MF989370
	Ophiactis	sp	Reunion	Bio065	MF989371
	Ophiactis	simplex	-	-	KC626185
	Ophiactis	hirta	-	-	EU869970
	Ophiactis	hirta	-	-	EU869967
	Ophiactis	savignyi	-	-	KP254102
	Ophiactis	savignyi	-	-	KM234230
	Ophiactis	savignyi	Nosy Be	PC02	MF989372
	Ophiactis	savignyi	Nosy Be	PC0007	MF989373
	Ophiactis	savignyi	Reunion	REU0313	GU480578
	Ophiactis	savignyi	Reunion	REU3686	MF989374
	Ophiactis	savignyi	Nosy Be	PC0005	MF989375
	Ophiactis	savignyi	Reunion	REU97-1	MF989376
	Ophiactis	savignyi	Nosy Be	MADA3331	MF989377
	Ophiactis	savignyi	Nosy Be	38011	MF989378
	Ophiactis	savignyi	Nosy Be	38010	MF989379
	Ophiactis	savignyi	Nosy Be	38012	MF989380
	Ophiactis	sp	Reunion	REU0381	GU480581
	Ophiactis	sp	Reunion	REU824	MF989381
	Ophiactis	sp	Reunion	REU374	MF989382
	Ophiactis	sp	Reunion	REU825	MF989383
	Macrophiothrix	longipeda	Reunion	REU3604	MF989405
	Macrophiothrix	longipeda	Reunion	REU0182	GU480574
	Macrophiothrix	longipeda	Reunion	REU262	MF989406
	Macrophiothrix	longipeda	Reunion	Bio047	MF989407
	Macrophiothrix	longipeda	Reunion	Bio009	MF989408
	Macrophiothrix	longipeda	Reunion	REU3603	MF989409
	Macrophiothrix	longipeda	Reunion	Bio007	MF989410
	Macrophiothrix	longipeda	Reunion	REU393	MF989411
	Macrophiothrix	longipeda	Reunion	REU175	MF989412
	Macrophiothrix	longipeda	Reunion	REU284	MF989413
	Macrophiothrix	longipeda	Reunion	REU38-1	MF989414
	Ophiothrix	spiculata	-	-	KC626261
	Ophiothrix	angulata	-	-	KC626247
	Ophiothrix	suensoni	-	-	KC626243
	Ophiothrix	cf angulata	-	-	KC626254
	Ophiothrix	trilineata	Glorieuses	GLO9278	MF989415
	Ophiothrix	trilineata	Europa	EUR9209	MF989416
	Ophiothrix	trilineata	Juan de Nova	JDN9268	MF989417
	Ophiothrix	trilineata	Glorieuses	GLO9292	MF989418
	Ophiothrix	trilineata	Juan de Nova	JDN9221	MF989419
	Ophiothrix	trilineata	Juan de Nova	JDN9241	MF989420
	Ophiothrix	trilineata	Europa	EUR9195	MF989421
	Ophiothrix	trilineata	Reunion	REU455	MF989422
	Ophiothrix	trilineata	Reunion	REU887	MF989423
	Ophiothrix	trilineata	Juan de Nova	JDN9234	MF989424
	Ophiothrix	trilineata	Reunion	REU0888	GU480577
	Ophiothrix	trilineata	Reunion	REU645	MF989425
	Ophiothrix	trilineata	-	-	AH013212
	Ophiothrix	spiculata	-	-	KC626260
	Ophiothrix	lineata	-	-	EF053455
	Ophiothrix	fragilis	-	-	KF369164
	Ophiothrix	sp	-	-	JX948046
	Ophiothrix	fragilis	-	-	JX948077
	Ophiothrix	fragilis	-	-	JX948063
	Ophiothrix	aristulata	-	-	KF663072
	Ophiothrix	oerstedii	-	-	KC626258
	Ophiothrix	accedens	-	-	KF663468
	Ophiothrix	aristulata	-	-	KF663071
	Ophiothrix	aristulata	-	-	KF663070
	Macrophiothrix	propinqua	Reunion	REU496	MF989426
	Macrophiothrix	propinqua	Reunion	REU468	MF989427
	Macrophiothrix	propinqua	Reunion	UF6556	KU594366
	Macrophiothrix	sp	Reunion	REU0898	GU480576
	Ophiomaza	cacaotica	Nosy Be	NBE1546	GU480575
	Ophiothrix	purpurea	Reunion	Bio043	MF989428
	Ophiothrix	caespitosa	-	-	AH013211
	Macrophiothrix	sp	-	-	KU379697
	Macrophiothrix	sp	Reunion	Bio046	MF989429
	Ophiactis	profundi	-	-	EU869972
	Ophiactis	profundi	-	-	KF663494
	Ophiactis	flexuosa	-	-	KF663492
	Ophiactis	perplexa	-	-	KF663482
	Ophiactis	definita	-	-	KF663481
	Ophiarthrum	elegans	Nosy Be	NBE901-1	MF989356
	Ophiarthrum	elegans	Nosy Be	MADA3357	MF989357
	Ophiarthrum	elegans	Nosy Be	MADA3358	MF989358
	Ophiarthrum	elegans	Nosy Be	MADA3370	MF989359
	Ophiarthrum	elegans	Nosy Be	NBE1999	MF989360
	Ophiarthrum	elegans	Mayotte	MAY7041	MF989361
	Ophiarthrum	elegans	Toliara	MGTUL0112	MF989362
	Ophiarthrum	elegans	Nosy Be	NBE175	MF989363
	Ophiarthrum	elegans	Nosy Be	NBE901-2	MF989364
	Ophiarthrum	elegans	Nosy Be	NBE901-3	MF989365
	Ophiarthrum	elegans	Nosy Be	NBE7214	MF989366
	Ophiarthrum	elegans	Mayotte	MAY7064	MF989367
	Macrophiothrix	sp	Nosy Be	NBE334	MF989430
	Macrophiothrix	sp	Nosy Be	MADA3334	MF989431
	Macrophiothrix	sp	Nosy Be	NBE893	MF989432
	Ophiactis	modesta	Nosy Be	NBEpc04	GU480580
	Ophiactis	quadrispina	Reunion	REU0220-1	GU480579
	Ophiactis	lymani	-	-	KM234229
	Ophiactis	abyssicola	-	-	EU869966
	Ophiactis	amator	-	-	KF663490
	Acrocnida	brachiata	-	-	DQ507799
	Acrocnida	brachiata	-	-	DQ507549
