# Supplementary material for: DNA barcoding of reef brittle stars (Ophiuroidea, Echinodermata) from the southwestern Indian Ocean evolutionary hot spot of biodiversity
Source: Ecol Evol. 2017 Nov 19;7(24):11197–203. doi: 10.1002/ece3.3554 (PMC5743570; doi:10.1002/ece3.3554)
Supplement: Supplementary file 5 [file ECE3-7-11197-s005.xlsx]

## Sheet: Feuil1
			GMYC						bPTP
		Number of entities	GTR_BD	GTR_Yule	GTR_Cst	HKY_BD	HKY_Yule	HKY_Cst	ML_GTR	ML_HKY	ML_K2P	NJ_K2P	NJ_MCL
		Total	153	171	166	162	166	158	159	164	160	170	169
		within SWIO	51	63	57	51	57	54	53	52	53	55	56
